# Supplementary material for: The integrative multi-omics approach identifies the novel competing endogenous RNA (ceRNA) network in colorectal cancer
Source: Sci Rep. 2023 Nov 9;13:19454. doi: 10.1038/s41598-023-46620-z (PMC10636147; doi:10.1038/s41598-023-46620-z)
Supplement: Supplementary file 1 — Supplementary Information 1. [file 41598_2023_46620_MOESM1_ESM.xlsx]

## Sheet: Sheet1
TBN	SOP	Grade	T	N	M	TNM.Staging
Donor number	Site of primary	Histology grade	Pathological T	Pathological N	Clinical Metastasis	Stage
A00003	10	1	5	3	2	6
A00469	11	1	5	3	3	8
A01342	10	2	5	2	2	3
A01384	10	1	5	2	2	3
A01522	9	3	5	4	2	7
A01552	10	5	1	2	2	1
A01573	8	2	6	4	3	8
A01588	10	1	5	2	2	3
A01596	3	2	5	2	2	3
A01597	8	2	5	2	2	3
A01624	7	2	5	2	2	3
A01655	8	1	4	2	2	2
A01668	7	1	4	3	2	5
A01686	10	1	6	3	2	6
A01687	1	4	5	4	2	7
A01705	1	2	5	4	2	7
A01727	10	2	5	2	2	3
A01741	10	2	5	2	2	3
A01749	11	3	5	4	2	7
A01755	8	1	6	2	2	4
A01757	5	2	6	2	2	4
A01758	3	2	5	4	2	7
A01775	8	2	4	2	2	2
A01804	10	2	5	4	2	7
A01806	9	2	5	2	2	3
A01812	10	1	4	3	2	5
A01826	1	2	4	2	2	2
A01893	3	2	4	4	2	7
A01895	1	2	5	3	2	6
A01896	1	2	5	3	2	6
A01901	10	2	5	3	2	6
