# Supplementary material for: The integrative multi-omics approach identifies the novel competing endogenous RNA (ceRNA) network in colorectal cancer
Source: Sci Rep. 2023 Nov 9;13:19454. doi: 10.1038/s41598-023-46620-z (PMC10636147; doi:10.1038/s41598-023-46620-z)
Supplement: Supplementary file 2 — Supplementary Information 2. [file 41598_2023_46620_MOESM2_ESM.xlsx]

## Sheet: chart_1398FC231FC71697117564863
Term	Count	%	PValue	Genes	List Total	Pop Hits	Pop Total	Fold Enrichment	Bonferroni	Benjamini	FDR
C2239176~Liver carcinoma	22	66.6667	2.31502e-21	ARHGAP11A, FANCI, RRM2, UHRF1, KIF14, HJURP, CDCA8, CDC6, MKI67, TYMS, ZWINT, AURKA, CENPF, ORC1, RACGAP1, PRC1, NUSAP1, CENPM, NEK2, KIF2C, TK1, MAD2L1	30	507	9699	14.0288	3.51882e-19	3.51882e-19	3.33362e-19
C0009404~Colorectal Neoplasms	7	21.2121	0.000140321	FEN1, RRM2, NUSAP1, TK1, MKI67, TYMS, AURKA	30	277	9699	8.17004	0.0211044	0.0106644	0.0101031
C1292778~Chronic myeloproliferative disorder	3	9.09091	0.00143035	CENPF, ORC1, CDC6	30	19	9699	51.0474	0.195528	0.0724711	0.0686569
C0265202~Seckel syndrome	3	9.09091	0.00192152	CENPF, ORC1, CDC6	30	22	9699	44.0864	0.253494	0.0730177	0.0691747
C4704874~Mammary Carcinoma, Human	7	21.2121	0.00399413	CENPF, RAD51, PRC1, CHEK1, MKI67, TYMS, AURKA	30	525	9699	4.31067	0.455737	0.0855996	0.0810943
C1257931~Mammary Neoplasms, Human	7	21.2121	0.00399413	CENPF, RAD51, PRC1, CHEK1, MKI67, TYMS, AURKA	30	525	9699	4.31067	0.455737	0.0855996	0.0810943
C1458155~Mammary Neoplasms	7	21.2121	0.00406978	CENPF, RAD51, PRC1, CHEK1, MKI67, TYMS, AURKA	30	527	9699	4.29431	0.461985	0.0855996	0.0810943
C0678222~Breast Carcinoma	7	21.2121	0.00450524	CENPF, RAD51, PRC1, CHEK1, MKI67, TYMS, AURKA	30	538	9699	4.20651	0.496587	0.0855996	0.0810943
C0278996~Malignant Head and Neck Neoplasm	3	9.09091	0.0075554	FANCI, RAD51, TYMS	30	44	9699	22.0432	0.684243	0.122003	0.115582
C0032460~Polycystic Ovary Syndrome	4	12.1212	0.0088292	RRM2, RACGAP1, CDC6, MAD2L1	30	144	9699	8.98056	0.74024	0.122003	0.115582
C1136382~Sclerocystic Ovaries	4	12.1212	0.0088292	RRM2, RACGAP1, CDC6, MAD2L1	30	144	9699	8.98056	0.74024	0.122003	0.115582
C0009402~Colorectal Carcinoma	7	21.2121	0.0158978	FEN1, RRM2, NUSAP1, TK1, MKI67, TYMS, AURKA	30	702	9699	3.22379	0.912479	0.197903	0.187487
C0025958~Microcephaly	3	9.09091	0.016926	CENPF, ORC1, KIF14	30	67	9699	14.4761	0.925337	0.197903	0.187487
C1868684~EAR, PATELLA, SHORT STATURE SYNDROME	2	6.06061	0.0207495	ORC1, CDC6	30	7	9699	92.3714	0.958709	0.225281	0.213424
C0006142~Malignant neoplasm of breast	8	24.2424	0.0352746	ARHGAP11A, CENPF, RAD51, PRC1, CHEK1, MKI67, TYMS, AURKA	30	1074	9699	2.40819	0.99574	0.35745	0.338636
C0919267~ovarian neoplasm	3	9.09091	0.0603523	PRC1, MKI67, TYMS	30	134	9699	7.23806	0.999922	0.474974	0.449975
C1140680~Malignant neoplasm of ovary	3	9.09091	0.0627523	PRC1, MKI67, TYMS	30	137	9699	7.07956	0.999947	0.474974	0.449975
C0018675~Head Neoplasms	2	6.06061	0.0694253	RAD51, TYMS	30	24	9699	26.9417	0.999982	0.474974	0.449975
C0751177~Cancer of Head	2	6.06061	0.0694253	RAD51, TYMS	30	24	9699	26.9417	0.999982	0.474974	0.449975
C0887900~Upper Aerodigestive Tract Neoplasms	2	6.06061	0.0694253	RAD51, TYMS	30	24	9699	26.9417	0.999982	0.474974	0.449975
C0015625~Fanconi Anemia	2	6.06061	0.0722146	FANCI, RAD51	30	25	9699	25.864	0.999989	0.474974	0.449975
C0746787~Cancer of Neck	2	6.06061	0.0722146	RAD51, TYMS	30	25	9699	25.864	0.999989	0.474974	0.449975
C0027533~Neck Neoplasms	2	6.06061	0.0722146	RAD51, TYMS	30	25	9699	25.864	0.999989	0.474974	0.449975
C0023465~Acute monocytic leukemia	2	6.06061	0.0749959	FANCI, RAD51	30	26	9699	24.8692	0.999993	0.474974	0.449975
C0265219~Miller Dieker syndrome	2	6.06061	0.0832914	FANCI, RAD51	30	29	9699	22.2966	0.999998	0.506412	0.479759
C0018671~Head and Neck Neoplasms	2	6.06061	0.0942404	RAD51, TYMS	30	33	9699	19.5939	1	0.550944	0.521947
